# Supplementary material for: Gut Microbiome Alteration after Reboxetine Administration in Type-1 Diabetic Rats
Source: Microorganisms. 2021 Sep 14;9(9):1948. doi: 10.3390/microorganisms9091948 (PMC8465486; doi:10.3390/microorganisms9091948)
Supplement: Supplementary file 1 [file microorganisms-09-01948-s001.zip]

Archive with 12 entries (9 files):
- supp data 3 2/
- supp data 3 2/.DS_Store
- __MACOSX/
- __MACOSX/supp data 3 2/
- __MACOSX/supp data 3 2/._.DS_Store
- supp data 3 2/supp1.pptx
- __MACOSX/supp data 3 2/._supp1.pptx
- supp data 3 2/supp3.pptx
- __MACOSX/supp data 3 2/._supp3.pptx
- supp data 3 2/suppl fig 2.png
- __MACOSX/supp data 3 2/._suppl fig 2.png
- __MACOSX/._supp data 3 2
